# Supplementary material for: Spore-autonomous fluorescent protein expression identifies meiotic chromosome mis-segregation as the principal cause of hybrid sterility in yeast
Source: PLoS Biol. 2018 Nov 12;16(11):e2005066. doi: 10.1371/journal.pbio.2005066 (PMC6258379; doi:10.1371/journal.pbio.2005066)
Supplement: S1 Data — Data include numbers of tetrads scored as having correct segregation (different cells) or nondisjunction (same cells) for wild-type and anti-recombination–impaired (pCLB2_SGS1) parents and hybrids marked at each chromosome with the DIT1-promoted (‘DIT1 promoter’ sheet) or YKL050c-promoted (‘YKL050c promoter’ sheet) spore-autonomous fluorescent reporter. Tetrads with ‘other’ patterns of segregation were included in the total counts but not in the nondisjunction counts. The ‘100 genomes hybrids’ sheet includes hybrid spore viability data from [S2] and genetic distances from S288C calculated using REALPHY [S5]. (XLSX) [file pbio.2005066.s005.xlsx]

## Sheet: DIT1 promoter
chr	type	strain	genotype	MATα parent	MATa parent	same cells	different cells	other	% NDJ
I	parent	N17	WT	YDP1489	YDP1488	1	312	28	0.293255
I	interspecific hybrid	N17×Y55	WT	YDP1489	YDP1490	367	500	37	40.5973
I	interspecific hybrid	Y55×YPS138	WT	YDP1491	YDP1513	322	505	37	37.2685
I	interspecific hybrid	N17×S288C	WT	YDP1489	YGL8	171	262	36	36.4606
I	interspecific hybrid	N44×Y55	WT	YDP1491	YDP1526	319	510	40	36.7089
I	intraspecific hybrid	N17×YPS138	WT	YDP1489	YDP1513	88	677	49	10.8108
I	intraspecific hybrid	N17×N44	WT	YDP1489	YDP1526	161	1264	76	10.7262
I	intraspecific hybrid	Y55×S288C	WT	YDP1491	YGL8	4	340	28	1.07527
I	parent	Y55	WT	YDP1491	YDP1490	0	265	21	0
II	parent	N17	WT	YDP1415	YDP1427	0	367	6	0
II	interspecific hybrid	N17×Y55	WT	YDP1415	YDP1402	448	516	71	43.285
II	intraspecific hybrid	N17×N44	WT	YDP1415	YDP1527	23	685	22	3.15068
II	parent	Y55	WT	YDP1389	YDP1402	0	228	5	0
II	parent	N17	pCLB2_SGS1	YDP1504	YDP1503	0	320	12	0
II	interspecific hybrid	N17×Y55	pCLB2_SGS1	YDP1504	YDP1501	232	622	59	25.4107
II	parent	Y55	pCLB2_SGS1	YDP1502	YDP1501	0	130	8	0
III	parent	N17	WT	YDP1416	YDP1428	0	286	4	0
III	interspecific hybrid	N17×Y55	WT	YDP1416	YDP1403	355	520	37	38.9254
III	intraspecific hybrid	N17×N44	WT	YDP1416	YDP1528	27	617	7	4.14747
III	parent	Y55	WT	YDP1390	YDP1403	0	268	11	0
IV	parent	N17	WT	YDP1341	YDP1347	0	496	26	0
IV	interspecific hybrid	N17×Y55	WT	YDP1341	YDP1351	514	831	70	36.3251
IV	intraspecific hybrid	N17×N44	WT	YDP1341	YDP1529	4	765	33	0.498753
IV	parent	Y55	WT	YDP1349	YDP1343	0	405	22	0
V	parent	N17	WT	YDP1417	YDP1429	0	279	11	0
V	interspecific hybrid	N17×Y55	WT	YDP1417	YDP1404	388	507	42	41.4088
V	intraspecific hybrid	N17×N44	WT	YDP1417	YDP1530	20	922	7	2.10748
V	parent	Y55	WT	YDP1391	YDP1404	2	256	9	0.749064
VI	parent	N17	WT	YDP1480	YDP1481	0	370	27	0
VI	interspecific hybrid	N17×Y55	WT	YDP1480	YDP1483	429	494	44	44.364
VI	intraspecific hybrid	N17×N44	WT	YDP1480	YDP1559	242	1380	26	14.6845
VI	parent	Y55	WT	YDP1482	YDP1483	2	278	18	0.671141
VII	parent	N17	WT	YDP1418	YDP1430	0	262	8	0
VII	interspecific hybrid	N17×Y55	WT	YDP1418	YDP1406	427	506	28	44.4329
VII	interspecific hybrid	YPS138×Y55	WT	YDP1392	YDP1521	290	433	45	37.7604
VII	interspecific hybrid	N44×Y55	WT	YDP1392	YDP1531	444	511	44	44.4444
VII	interspecific hybrid	N17×S288C	WT	YDP1418	YGL9-8	134	242	16	34.1837
VII	intraspecific hybrid	N17×N44	WT	YDP1418	YDP1531	2	770	21	0.252207
VII	parent	Y55	WT	YDP1392	YDP1406	0	270	13	0
VII	parent	N17	pCLB2_SGS1	YDP1497	YDP1496	0	266	3	0
VII	interspecific hybrid	N17×Y55	pCLB2_SGS1	YDP1497	YDP1494	180	598	64	21.3777
VII	parent	Y55	pCLB2_SGS1	YDP1495	YDP1494	0	283	27	0
VIII	parent	N17	WT	YDP1419	YDP1431	0	275	5	0
VIII	interspecific hybrid	N17×Y55	WT	YDP1419	YDP1406	335	512	37	37.8959
VIII	intraspecific hybrid	N17×N44	WT	YDP1419	YDP1532	19	708	16	2.5572
VIII	parent	Y55	WT	YDP1393	YDP1406	1	286	11	0.33557
IX	parent	N17	WT	YDP1420	YDP1432	0	274	6	0
IX	interspecific hybrid	N17×Y55	WT	YDP1420	YDP1407	408	510	42	42.5
IX	intraspecific hybrid	N17×N44	WT	YDP1420	YDP1533	22	721	13	2.91005
IX	parent	Y55	WT	YDP1394	YDP1407	0	285	3	0
X	parent	N17	WT	YDP1421	YDP1433	0	257	7	0
X	interspecific hybrid	N17×Y55	WT	YDP1421	YDP1408	407	515	66	41.1943
X	intraspecific hybrid	N17×N44	WT	YDP1421	YDP1534	9	723	33	1.17647
X	parent	Y55	WT	YDP1395	YDP1408	2	280	8	0.689655
XI	parent	N17	WT	YDP1422	YDP1434	0	296	12	0
XI	interspecific hybrid	N17×Y55	WT	YDP1422	YDP1409	383	505	39	41.3161
XI	intraspecific hybrid	N17×N44	WT	YDP1422	YDP1535	13	721	9	1.74966
XI	parent	Y55	WT	YDP1396	YDP1409	0	250	17	0
XII	parent	N17	WT	YDP1423	YDP1435	0	270	12	0
XII	interspecific hybrid	N17×Y55	WT	YDP1423	YDP1410	314	635	45	31.5895
XII	interspecific hybrid	YPS138×Y55	WT	YDP1397	YDP1522	208	520	24	27.6596
XII	interspecific hybrid	N44×Y55	WT	YDP1397	YDP1536	241	521	16	30.9769
XII	interspecific hybrid	N17×S288C	WT	YDP1423	YGL11	93	276	14	24.282
XII	intraspecific hybrid	N17×N44	WT	YDP1423	YDP1536	8	686	6	1.14286
XII	parent	Y55	WT	YDP1397	YDP1410	0	266	19	0
XII	parent	Y55	pCLB2_SGS1	YGL12	YGL13	0	321	2	0
XII	interspecific hybrid	Y55×N17	pCLB2_SGS1	YGL12	YGL14	30	261	17	9.74026
XIII	parent	N17	WT	YDP1424	YDP1436	1	290	1	0.342466
XIII	interspecific hybrid	N17×Y55	WT	YDP1424	YDP1411	345	507	30	39.1156
XIII	intraspecific hybrid	N17×N44	WT	YDP1424	YDP1537	10	664	7	1.46843
XIII	parent	Y55	WT	YDP1398	YDP1411	0	291	9	0
XIII	parent	N17	pCLB2_SGS1	YDP1512	YDP1511	0	295	6	0
XIII	interspecific hybrid	N17×Y55	pCLB2_SGS1	YDP1512	YDP1509	137	521	46	19.4602
XIII	parent	Y55	pCLB2_SGS1	YDP1510	YDP1509	1	253	7	0.383142
XIV	parent	N17	WT	YDP1484	YDP1485	0	295	38	0
XIV	interspecific hybrid	N17×Y55	WT	YDP1484	YDP1412	398	516	52	41.2008
XIV	intraspecific hybrid	N17×N44	WT	YDP1484	YDP1538	24	706	28	3.16623
XIV	parent	Y55	WT	YDP1399	YDP1412	0	182	12	0
XV	parent	N17	WT	YDP1425	YDP1437	0	291	9	0
XV	interspecific hybrid	N17×Y55	WT	YDP1425	YDP1413	420	516	24	43.75
XV	intraspecific hybrid	N17×N44	WT	YDP1425	YDP1539	2	697	14	0.280505
XV	parent	Y55	WT	YDP1400	YDP1413	0	251	8	0
XVI	parent	N17	WT	YDP1426	YDP1438	1	320	2	0.309598
XVI	interspecific hybrid	N17×Y55	WT	YDP1426	YDP1414	338	508	50	37.7232
XVI	intraspecific hybrid	N17×N44	WT	YDP1426	YDP1540	24	706	28	3.16623
XVI	parent	Y55	WT	YDP1401	YDP1414	0	259	14	0

## Sheet: YKL050c promoter
chr	type	strain	genotype	MATα parent	MATa parent	same cells	different cells	% NDJ
III	parent	N17	WT	YDP1365	YDP1361	0	215	0
III	interspecific hybrid	N17×Y55	WT	YDP1365	YDP1369	412	526	43.9232
III	parent	Y55	WT	YDP1373	YDP1369	0	232	0
VII	parent	N17	WT	YDP1366	YDP1362	0	264	0
VII	interspecific hybrid	N17×Y55	WT	YDP1366	YDP1370	396	504	44
VII	parent	Y55	WT	YDP1374	YDP1370	1	370	0.269542
VIII	parent	N17	WT	YDP1367	YDP1363	1	320	0.311526
VIII	interspecific hybrid	N17×Y55	WT	YDP1367	YDP1371	369	505	42.2197
VIII	parent	Y55	WT	YDP1375	YDP1371	0	260	0
IX	parent	N17	WT	YDP1368	YDP1364	0	359	0
IX	interspecific hybrid	N17×Y55	WT	YDP1368	YDP1372	400	484	45.2489
IX	parent	Y55	WT	YDP1376	YDP1372	0	230	0
XI	parent	N17	WT	YDP1342	YDP1348	0	325	0
XI	interspecific hybrid	N17×Y55	WT	YDP1342	YDP1352	318	387	45.1064
XI	interspecific hybrid	N17×Y55	WT	YDP1346	YDP1344	213	303	41.2791
XI	parent	Y55	WT	YDP1350	YDP1344	0	288	0

## Sheet: 100 genomes hybrids
strain	identity to S288C	distance from S288C	hybrid spore viability	source of genome sequence
YJM189	99.659	0.341	65.1	Strope et al 2015
YJM193	99.601	0.399	91.7	Strope et al 2015
YJM195	99.377	0.623	45.8	Strope et al 2015
YJM244	99.663	0.337	82.3	Strope et al 2015
YJM248	99.485	0.515	94.8	Strope et al 2015
YJM270	99.63	0.37	86.5	Strope et al 2015
YJM271	99.617	0.383	95.8	Strope et al 2015
YJM320	99.573	0.427	88.5	Strope et al 2015
YJM326	99.576	0.424	82.8	Strope et al 2015
YJM428	99.608	0.392	92.7	Strope et al 2015
YJM450	99.576	0.424	85.9	Strope et al 2015
YJM451	99.569	0.431	88.5	Strope et al 2015
YJM453	99.659	0.341	89.1	Strope et al 2015
YJM456	99.559	0.441	40.9	Strope et al 2015
YJM470	99.537	0.463	87.5	Strope et al 2015
YJM541	99.565	0.435	85.7	Strope et al 2015
YJM554	99.555	0.445	84.4	Strope et al 2015
YJM555	99.553	0.447	87.5	Strope et al 2015
YJM627	99.504	0.496	85.9	Strope et al 2015
YJM681	99.592	0.408	97.4	Strope et al 2015
YJM682	99.579	0.421	93.2	Strope et al 2015
YJM683	99.58	0.42	96.3	Strope et al 2015
YJM689	99.578	0.422	92.7	Strope et al 2015
YJM693	99.596	0.404	91.1	Strope et al 2015
YJM969	99.658	0.342	60.4	Strope et al 2015
YJM972	99.659	0.341	63.5	Strope et al 2015
YJM975	99.659	0.341	87	Strope et al 2015
YJM978	99.658	0.342	70.8	Strope et al 2015
YJM981	99.658	0.342	62	Strope et al 2015
YJM984	99.659	0.341	88	Strope et al 2015
YJM987	99.659	0.341	68.7	Strope et al 2015
YJM990	99.659	0.341	79.7	Strope et al 2015
YJM993	99.659	0.341	90.1	Strope et al 2015
YJM996	99.659	0.341	62	Strope et al 2015
YJM1077	99.428	0.572	83.6	SK1 Genbank: GCA_002057885.1
YJM1078	99.502	0.498	91.7	Strope et al 2015
YJM1083	99.587	0.413	89.6	Strope et al 2015
YJM1129	99.663	0.337	51.6	Strope et al 2015
YJM1133	99.581	0.419	91.7	Strope et al 2015
YJM1190	99.58	0.42	85.4	Strope et al 2015
YJM1199	99.552	0.448	91.7	Strope et al 2015
YJM1202	99.571	0.429	94.8	Strope et al 2015
YJM1208	99.58	0.42	88.5	Strope et al 2015
YJM1242	99.662	0.338	90.6	Strope et al 2015
YJM1244	99.661	0.339	89.1	Strope et al 2015
YJM1248	99.388	0.612	83.5	Strope et al 2015
YJM1250	99.614	0.386	60.9	Strope et al 2015
YJM1252	99.461	0.539	90.1	Strope et al 2015
YJM1273	99.496	0.504	82.8	Strope et al 2015
YJM1281	99.496	0.504	87.8	YPS163 Genbank: JRIC00000000
YJM1290	99.757	0.243	93.7	Sigma1278b Genbank: JRIQ01000000
YJM1293	99.66	0.34	85.9	RM111A Genbank: JRIP01000000
YJM1304	99.571	0.429	87	Strope et al 2015
YJM1307	99.532	0.468	87	Strope et al 2015
YJM1311	99.588	0.412	90.1	Strope et al 2015
YJM1326	99.588	0.412	89.6	Strope et al 2015
YJM1332	99.658	0.342	92.7	Strope et al 2015
YJM1336	99.662	0.338	91.1	Strope et al 2015
YJM1338	99.57	0.43	82.3	Strope et al 2015
YJM1341	99.659	0.341	89.8	Strope et al 2015
YJM1342	99.438	0.562	42.2	Strope et al 2015
YJM1355	99.587	0.413	92.2	Strope et al 2015
YJM1356	99.664	0.336	89.6	Strope et al 2015
YJM1381	99.599	0.401	89.6	Strope et al 2015
YJM1383	99.614	0.386	90.1	Strope et al 2015
YJM1385	99.587	0.413	82.8	Strope et al 2015
YJM1386	99.57	0.43	88	Strope et al 2015
YJM1387	99.629	0.371	48.4	Strope et al 2015
YJM1388	99.489	0.511	90.6	Strope et al 2015
YJM1389	99.492	0.508	91.1	Strope et al 2015
YJM1399	99.377	0.623	85.4	Strope et al 2015
YJM1400	99.458	0.542	90.1	Strope et al 2015
YJM1401	99.479	0.521	85.9	Strope et al 2015
YJM1402	99.489	0.511	85.4	Strope et al 2015
YJM1415	99.664	0.336	89.1	Strope et al 2015
YJM1417	99.661	0.339	96.9	Strope et al 2015
YJM1418	99.375	0.625	79.7	Strope et al 2015
YJM1419	99.523	0.477	84.9	Strope et al 2015
YJM1433	99.599	0.401	56.8	Strope et al 2015
YJM1434	99.496	0.504	84.4	Strope et al 2015
YJM1439	99.388	0.612	84.9	Strope et al 2015
YJM1443	99.495	0.505	50.5	Strope et al 2015
YJM1444	99.49	0.51	92.2	Strope et al 2015
YJM1447	99.362	0.638	5.5	Strope et al 2015
YJM1450	99.612	0.388	86.5	Strope et al 2015
YJM1460	99.496	0.504	88.5	Strope et al 2015
YJM1463	99.556	0.444	87.5	Strope et al 2015
YJM1477	99.662	0.338	90.1	Strope et al 2015
YJM1478	99.589	0.411	86.5	Strope et al 2015
YJM1479	99.457	0.543	91.7	Strope et al 2015
YJM1526	99.663	0.337	54.2	Strope et al 2015
YJM1527	99.567	0.433	82.8	Strope et al 2015
YJM1529	.	.	67.4	Strope et al 2015
YJM1549	99.597	0.403	71.3	Strope et al 2015
YJM1552	100	0	94	isogenic to S288c (S1)
YJM1573	99.489	0.511	89.6	Strope et al 2015
YJM1574	99.64	0.36	67.8	Strope et al 2015
YJM1592	99.492	0.508	49.5	Strope et al 2015
YJM1628	99.58	0.42	80.2	isogenic to YJM1615 Strope et al 2015
YJM145	99.579	0.421	86.2	YJM789 Genbank: AAFW02000000
